# Supplementary material for: Factors Driving the Workplace Well-Being of Individuals from Co-Located, Hybrid, and Virtual Teams: The Role of Team Type as an Environmental Factor in the Job Demand–Resources Model
Source: Int J Environ Res Public Health. 2023 Feb 19;20(4):3685. doi: 10.3390/ijerph20043685 (PMC9965723; doi:10.3390/ijerph20043685)
Supplement: Supplementary file 1 [file ijerph-20-03685-s001.zip]

Archive with 1 entries (1 files):
- ijerph-2201412-supplementary.xlsx
