# Supplementary material for: Factors Driving the Workplace Well-Being of Individuals from Co-Located, Hybrid, and Virtual Teams: The Role of Team Type as an Environmental Factor in the Job Demand–Resources Model
Source: Int J Environ Res Public Health. 2023 Feb 19;20(4):3685. doi: 10.3390/ijerph20043685 (PMC9965723; doi:10.3390/ijerph20043685)
Supplement: Supplementary file 1 [file ijerph-20-03685-s001.zip › ijerph-2201412-supplementary.xlsx]

## Sheet: Table_S1
Table S1. The means (by teams) and correlations of measured variables
Variable label	all participants							team type																					1.	2.	3.	4.	5.	6.	7.	8.	9.	10.	11.	12.	13.	14.	15.	16.	17.	18	19.	20.	21.
								co-located							hybrid							virtual
	m	m [LL]	m [UL]	CL	sd	range	spread	m	m [LL]	m [UL]	CL	sd	range	spread	m	m [LL]	m [UL]	CL	sd	range	spread	m	m [LL]	m [UL]	CL	sd	range	spread
1. Workplace well-being (cognitive component) [JDI JiG]	2.52	2.49	2.54	0.38	0.44	2	0.666667	2.41	2.36	2.45	0.42	0.46	1.94	0.65	2.5	2.46	2.54	0.41	0.46	2	0.67	2.64	2.61	2.68	0.25	0.36	1.72	0.57
2. Workplace well-being (positive affective components) [JAWS HP]	3.05	3.01	3.1	1.38	0.84	4	0.8	2.89	2.8	2.98	1.6	0.9	4	0.8	3.01	2.94	3.09	1.22	0.79	4	0.8	3.27	3.19	3.35	1.18	0.78	3.75	0.79	0.73
3. Workplace well-being (negative affective components) [JAWS LP]	2.7	2.66	2.74	1.16	0.77	4	0.8	2.91	2.83	2.99	1.22	0.79	4	0.8	2.73	2.66	2.8	1.15	0.77	3.75	0.79	2.45	2.39	2.52	0.91	0.68	3.75	0.79	-0.63	-0.64
4. Demand and workload [DCSQ]	4.21	4.16	4.25	1.6	0.9	5	0.714286	4.44	4.35	4.53	1.79	0.96	4.75	0.68	4.14	4.06	4.22	1.43	0.86	5	0.71	4.04	3.95	4.12	1.4	0.85	5	0.71	0	-0.07	0.27
5. Trait Emotional Intelligence [TEIQue-SF]	3.76	3.73	3.79	0.51	0.51	3.33	0.666	3.8	3.76	3.85	0.42	0.46	2.83	0.58	3.73	3.68	3.78	0.5	0.51	3.25	0.66	3.75	3.7	3.8	0.6	0.55	2.92	0.58	0.13	0.15	-0.14	0.07
6. Healthy lifestyle: Physical activity [rating scale]	3.78	3.7	3.86	4.2	1.46	6	0.857143	3.96	3.84	4.09	3.46	1.33	6	0.86	3.76	3.62	3.89	4.08	1.44	6	0.86	3.61	3.45	3.77	5	1.6	6	0.86	0.06	0.11	-0.08	0.07	0.1
7. Healthy lifestyle: Physical exercise [rating scale]	3.39	3.3	3.48	5.18	1.63	6	0.857143	3.16	3.01	3.3	4.6	1.53	6	0.86	3.45	3.3	3.6	5.33	1.65	6	0.86	3.57	3.41	3.73	5.45	1.67	6	0.86	0.07	0.11	-0.07	0.02	0.08	0.75
8. Healthy lifestyle: Healthy food intake ratio [rating scale]	4.75	4.68	4.81	2.45	1.12	6	0.857143	4.62	4.51	4.72	2.21	1.06	5	0.71	4.81	4.71	4.91	2.28	1.08	6	0.86	4.81	4.69	4.93	2.86	1.21	6	0.86	0.02	0.05	-0.1	-0.03	0.07	0.33	0.36
9. Household members: 1+ adult	0.81	0.782642	0.826267	-	-	1	1	0.83	0.79	0.86	-	-	1	1	0.81	0.78	0.85	-	-	1	1	0.77	0.73	0.81	-	-	1	1	-0.02	-0.05	-0.01	-0.04	0.09	0.01	-0.02	0.15
10. Household members: 1+ child (7-18 yr)	0.2	0.18	0.23	-	-	1	1	0.21	0.18	0.26	-	-	1	1	0.17	0.14	0.21	-	-	1	1	0.22	0.18	0.26	-	-	1	1	0.05	0.05	-0.07	0.05	0.06	-0.03	-0.05	0.1	0.12
11. Household members: 1+ child (0-6 yr)	0.15	0.13	0.17	-	-	1	1	0.15	0.12	0.19	-	-	1	1	0.13	0.1	0.16	-	-	1	1	0.16	0.13	0.2	-	-	1	1	0.1	0.17	-0.16	-0.13	0.03	0.01	-0.08	0.04	0.12	0.09
12. Household members: no other person	0.17	0.15	0.19	-	-	1	1	0.15	0.12	0.19	-	-	1	1	0.15	0.12	0.19	-	-	1	1	0.19	0.15	0.23	-	-	1	1	0	0.03	0.02	0.01	-0.07	0	0.02	-0.14	-0.9	-0.22	-0.18
13. Workstation: workstation set-up quality [rating scale]	4.88	4.79	4.97	5.05	1.6	6	0.857143	4.55	4.39	4.71	5.5	1.68	6	0.86	4.95	4.81	5.09	4.27	1.48	6	0.86	5.15	4.99	5.31	5.1	1.61	6	0.86	0.28	0.26	-0.32	-0.13	0.08	0.01	0	0.04	0.09	0.03	0.1	-0.09
14. Workstation: visual component of surrounding [rating scale]	4.86	4.77	4.95	5.2	1.63	6	0.857143	4.27	4.1	4.44	6.18	1.78	6	0.86	4.91	4.78	5.05	4.01	1.43	6	0.86	5.4	5.25	5.54	4.29	1.48	6	0.86	0.29	0.28	-0.26	-0.04	-0.04	0.04	0.08	0.12	0	-0.01	0.02	-0.02	0.54
15. Workstation: air and thermal quality [rating scale]	4.92	4.83	5	4.98	1.59	6	0.857143	4.18	4.02	4.35	5.85	1.73	6	0.86	4.99	4.85	5.12	4.19	1.46	6	0.86	5.59	5.47	5.71	3.03	1.24	6	0.86	0.3	0.32	-0.31	-0.12	0.01	0.01	0.1	0.14	0	0.04	-0.03	0	0.42	0.61
16. Workstation: noise density [rating scale]	4.83	4.73	4.92	5.94	1.74	6	0.857143	4.21	4.03	4.4	6.97	1.89	6	0.86	4.89	4.74	5.04	5.41	1.66	6	0.86	5.39	5.25	5.53	4.1	1.45	6	0.86	0.26	0.23	-0.31	-0.13	0.07	-0.02	0.03	0.13	0.04	0.1	0.01	-0.02	0.36	0.46	0.55
17. Workstation: lack of distraction [rating scale]	4.62	4.53	4.72	5.35	1.65	6	0.857143	4.06	3.91	4.22	4.95	1.59	6	0.86	4.62	4.47	4.77	5.37	1.66	6	0.86	5.21	5.07	5.36	4.46	1.51	6	0.86	0.25	0.27	-0.29	-0.13	0.01	0.03	0.06	0.18	-0.01	0.01	0	0.03	0.34	0.42	0.41	0.59
18. Flexible working hours [rating scale]	5.42	5.32	5.53	6.48	1.82	6	0.857143	4.58	4.38	4.78	8.44	2.08	6	0.86	5.63	5.48	5.78	5.08	1.61	6	0.86	6.07	5.93	6.2	3.75	1.38	6	0.86	0.43	0.41	-0.44	-0.22	0.1	0.03	0.07	0.12	0.06	0.01	0.05	-0.03	0.25	0.26	0.32	0.26	0.29
19. Team relations & communication quality [WGCM]	5.69	5.61	5.76	3.54	1.34	6	0.857143	5.64	5.51	5.77	3.56	1.35	6	0.86	5.57	5.44	5.69	3.59	1.35	6	0.86	5.86	5.73	5.99	3.38	1.31	6	0.86	0.32	0.24	-0.27	0.04	0.13	-0.04	0.05	0.06	0.05	-0.05	-0.04	-0.05	0.14	0.16	0.12	0.11	0.14	0.23
20. Team leader relations & communication quality [LMX-7]	5.21	5.14	5.29	3.71	1.38	6	0.857143	4.95	4.81	5.08	3.78	1.39	6	0.86	5.27	5.15	5.39	3.6	1.36	6	0.86	5.42	5.28	5.55	3.56	1.35	6	0.86	0.45	0.33	-0.43	-0.05	0.11	-0.03	0.01	0.09	0.07	0	-0.01	-0.08	0.27	0.26	0.17	0.17	0.23	0.37	0.56
21. Team communication frequency [rating scale]	5.43	5.35	5.51	4.23	1.47	6	0.857143	5.47	5.34	5.61	3.82	1.4	6	0.86	5.29	5.15	5.42	4.38	1.5	6	0.86	5.54	5.4	5.69	4.43	1.5	6	0.86	0.26	0.23	-0.29	0.01	0.14	-0.03	0.04	0	0.09	-0.03	0.04	-0.11	0.17	0.13	0.09	0.08	0.14	0.13	0.71	0.46
22. Team leader communication frequency [rating scale]	5.24	5.14	5.33	5.75	1.71	6	0.857143	5.01	4.84	5.18	6.03	1.75	6	0.86	5.25	5.09	5.41	5.88	1.73	6	0.86	5.46	5.3	5.61	5.13	1.62	6	0.86	0.41	0.29	-0.41	-0.01	0.08	-0.03	0.03	0.05	0.08	0.02	0.03	-0.1	0.2	0.27	0.2	0.18	0.21	0.27	0.6	0.76	0.59
23. Communication layer: video [rating scale]	3.45	3.35	3.55	6.71	1.85	6	1	4.7	4.57	4.83	3.76	1.39	6	1	3.08	2.93	3.24	5.56	1.68	6	1	2.57	2.4	2.74	6.1	1.76	6	1	0.04	0.09	-0.01	0.12	0.11	0.12	0.02	-0.03	0.06	0.01	0.01	-0.07	0	-0.12	-0.14	-0.13	-0.17	-0.15	0.12	0.03	0.16
24. Communication layer: audio [rating scale]	2.6	2.5	2.71	6.86	1.87	6	1	2.08	1.89	2.28	7.8	2	6	1	2.76	2.6	2.92	5.77	1.72	6	1	2.95	2.78	3.13	6.33	1.8	6	1	0.07	0.04	-0.06	0.04	-0.09	-0.02	0.02	0.02	0.08	0.05	0.06	-0.12	0.07	0.05	0.06	0.03	0.08	0.07	-0.01	0.09	-0.01
25. Communication layer: audio [rating scale]	2.62	2.53	2.72	5.65	1.7	6	1	1.95	1.79	2.11	5.3	1.64	6	1	2.85	2.7	3	5.01	1.6	6	1	3.06	2.9	3.22	5.34	1.65	6	1	-0.07	-0.07	0.01	-0.04	-0.11	-0.08	-0.03	0	-0.12	0.02	-0.04	0.08	-0.04	0.07	0.11	0.04	0.04	0.07	-0.1	-0.05	-0.1
Adnotation. m - sample mean; m [LL, UL] - 95% confidence intervals for mean, lower and upper limit respectively; CL - confidence level for mean; sd - sample standard deviation; range - range beetween minimal and maximal value; spread - range spread as ratio of range and maximal value.
[truncated: 3 more columns]
